# Supplementary material for: Investigation and Rapid Discrimination of Food-Related Bacteria under Stress Treatments Using IR Microspectroscopy
Source: Foods. 2021 Aug 11;10(8):1850. doi: 10.3390/foods10081850 (PMC8392388; doi:10.3390/foods10081850)
Supplement: Supplementary file 1 [file foods-10-01850-s001.zip]

Archive with 1 entries (1 files):
- foods-1301399-supplementary.pdf
